# Supplementary material for: Combined Toxicity of Insecticides and Fungicides Applied to California Almond Orchards to Honey Bee Larvae and Adults
Source: Insects. 2019 Jan 8;10(1):20. doi: 10.3390/insects10010020 (PMC6359038; doi:10.3390/insects10010020)
Supplement: Supplementary file 1 [file insects-10-00020-s001.zip]

Archive with 1 entries (1 files):
- insects-330219-SI.xlsx
