# Supplementary material for: Combined Toxicity of Insecticides and Fungicides Applied to California Almond Orchards to Honey Bee Larvae and Adults
Source: Insects. 2019 Jan 8;10(1):20. doi: 10.3390/insects10010020 (PMC6359038; doi:10.3390/insects10010020)
Supplement: Supplementary file 1 [file insects-10-00020-s001.zip › insects-330219-SI.xlsx]

## Sheet: Larval
rep	insecticide	fungicide	larvae treated	adults emerged
7	chlorantraniliprole	boscalid + pyraclostrobin	15	4
8	chlorantraniliprole	boscalid + pyraclostrobin	16	11
9	chlorantraniliprole	boscalid + pyraclostrobin	16	4
10	chlorantraniliprole	boscalid + pyraclostrobin	16	9
8	chlorantraniliprole	iprodione	16	6
9	chlorantraniliprole	iprodione	16	5
10	chlorantraniliprole	iprodione	16	4
1	chlorantraniliprole	none	11	4
2	chlorantraniliprole	none	10	7
3	chlorantraniliprole	none	13	10
4	chlorantraniliprole	none	16	11
5	chlorantraniliprole	none	18	12
7	chlorantraniliprole	none	15	4
8	chlorantraniliprole	none	16	10
9	chlorantraniliprole	none	16	7
10	chlorantraniliprole	none	16	7
1	chlorantraniliprole	propiconazole	11	0
2	chlorantraniliprole	propiconazole	10	1
3	chlorantraniliprole	propiconazole	13	0
4	chlorantraniliprole	propiconazole	16	0
5	chlorantraniliprole	propiconazole	18	1
7	chlorantraniliprole	propiconazole	15	3
7	chlorantraniliprole	propiconazole	15	3
8	chlorantraniliprole	propiconazole	16	3
9	chlorantraniliprole	propiconazole	16	0
10	chlorantraniliprole	propiconazole	16	2
7	diflubenzuron	boscalid + pyraclostrobin	15	5
8	diflubenzuron	boscalid + pyraclostrobin	16	1
9	diflubenzuron	boscalid + pyraclostrobin	16	0
7	diflubenzuron	iprodione	15	4
8	diflubenzuron	iprodione	16	2
9	diflubenzuron	iprodione	16	1
10	diflubenzuron	iprodione	16	0
7	diflubenzuron	none	15	2
8	diflubenzuron	none	16	2
9	diflubenzuron	none	16	0
10	diflubenzuron	none	16	1
7	diflubenzuron	propiconazole	15	3
8	diflubenzuron	propiconazole	16	1
9	diflubenzuron	propiconazole	16	0
10	diflubenzuron	propiconazole	16	0
1	dimethoate	none	11	4
2	dimethoate	none	10	4
3	dimethoate	none	13	3
4	dimethoate	none	15	7
5	dimethoate	none	18	11
7	dimethoate	none	15	5
8	dimethoate	none	16	4
9	dimethoate	none	16	10
10	dimethoate	none	16	7
7	methoxyfenozide	boscalid + pyraclostrobin	15	6
8	methoxyfenozide	boscalid + pyraclostrobin	16	13
9	methoxyfenozide	boscalid + pyraclostrobin	16	12
10	methoxyfenozide	boscalid + pyraclostrobin	16	5
7	methoxyfenozide	iprodione	15	5
8	methoxyfenozide	iprodione	16	7
9	methoxyfenozide	iprodione	16	9
10	methoxyfenozide	iprodione	16	3
1	methoxyfenozide	none	10	3
2	methoxyfenozide	none	10	2
3	methoxyfenozide	none	13	11
4	methoxyfenozide	none	16	7
5	methoxyfenozide	none	18	12
7	methoxyfenozide	none	15	10
8	methoxyfenozide	none	16	8
9	methoxyfenozide	none	16	6
4	methoxyfenozide	propiconazole	14	8
5	methoxyfenozide	propiconazole	18	12
7	methoxyfenozide	propiconazole	15	8
8	methoxyfenozide	propiconazole	16	11
9	methoxyfenozide	propiconazole	16	9
7	none	boscalid + pyraclostrobin	15	7
8	none	boscalid + pyraclostrobin	16	8
9	none	boscalid + pyraclostrobin	16	12
7	none	iprodione	15	6
8	none	iprodione	16	12
9	none	iprodione	16	7
1	none	none	11	8
2	none	none	10	8
3	none	none	13	12
4	none	none	15	9
5	none	none	18	11
7	none	none	15	8
8	none	none	16	9
9	none	none	16	14
10	none	none	16	8
7	none	propiconazole	15	7
8	none	propiconazole	16	10
9	none	propiconazole	16	11
10	none	propiconazole	16	2
2	propiconazole	none	10	7
3	propiconazole	none	13	11
4	propiconazole	none	16	10
5	propiconazole	none	18	14

## Sheet: Adult
rep	insecticide	fungicide	insecticide dose (mcg)	treated	dead
1	chlorantraniliprole	none	0	21	2
1	chlorantraniliprole	none	0.005	19	3
1	chlorantraniliprole	none	0.015	18	2
1	chlorantraniliprole	none	0.05	20	0
1	chlorantraniliprole	none	0.15	19	6
1	chlorantraniliprole	none	0.5	19	16
1	chlorantraniliprole	none	1.5	20	12
1	chlorantraniliprole	none	5	19	14
2	chlorantraniliprole	none	0	16	0
2	chlorantraniliprole	none	0.005	15	2
2	chlorantraniliprole	none	0.015	18	2
2	chlorantraniliprole	none	0.05	18	4
2	chlorantraniliprole	none	0.15	17	7
2	chlorantraniliprole	none	0.5	18	8
2	chlorantraniliprole	none	1.5	18	7
2	chlorantraniliprole	none	5	18	14
3	chlorantraniliprole	none	0	20	0
3	chlorantraniliprole	none	0.005	20	0
3	chlorantraniliprole	none	0.015	23	1
3	chlorantraniliprole	none	0.05	23	1
3	chlorantraniliprole	none	0.15	23	4
3	chlorantraniliprole	none	0.5	23	15
3	chlorantraniliprole	none	1.5	23	19
3	chlorantraniliprole	none	5	23	15
4	chlorantraniliprole	none	0	21	0
4	chlorantraniliprole	none	0.005	22	0
4	chlorantraniliprole	none	0.015	21	0
4	chlorantraniliprole	none	0.05	23	0
4	chlorantraniliprole	none	0.15	20	3
4	chlorantraniliprole	none	0.5	21	13
4	chlorantraniliprole	none	1.5	21	11
4	chlorantraniliprole	none	5	19	13
5	chlorantraniliprole	none	0	20	0
5	chlorantraniliprole	none	0.005	20	1
5	chlorantraniliprole	none	0.015	20	0
5	chlorantraniliprole	none	0.05	19	0
5	chlorantraniliprole	none	0.15	20	0
5	chlorantraniliprole	none	0.5	18	3
5	chlorantraniliprole	none	1.5	20	3
5	chlorantraniliprole	none	5	19	5
6	chlorantraniliprole	propiconazole	0	22	3
6	chlorantraniliprole	propiconazole	0.005	20	0
6	chlorantraniliprole	propiconazole	0.015	14	1
6	chlorantraniliprole	propiconazole	0.05	13	3
6	chlorantraniliprole	propiconazole	0.15	16	7
6	chlorantraniliprole	propiconazole	0.5	14	14
6	chlorantraniliprole	propiconazole	1.5	16	16
6	chlorantraniliprole	propiconazole	5	20	20
7	chlorantraniliprole	propiconazole	0	23	1
7	chlorantraniliprole	propiconazole	0.005	23	2
7	chlorantraniliprole	propiconazole	0.015	23	5
7	chlorantraniliprole	propiconazole	0.05	23	4
7	chlorantraniliprole	propiconazole	0.15	23	22
7	chlorantraniliprole	propiconazole	0.5	20	20
7	chlorantraniliprole	propiconazole	1.5	23	23
7	chlorantraniliprole	propiconazole	5	23	23
8	chlorantraniliprole	propiconazole	0	15	1
8	chlorantraniliprole	propiconazole	0.005	12	2
8	chlorantraniliprole	propiconazole	0.015	15	0
8	chlorantraniliprole	propiconazole	0.05	14	0
8	chlorantraniliprole	propiconazole	0.15	13	5
8	chlorantraniliprole	propiconazole	0.5	13	13
8	chlorantraniliprole	propiconazole	1.5	14	14
8	chlorantraniliprole	propiconazole	5	12	12
9	chlorantraniliprole	propiconazole	0	16	1
9	chlorantraniliprole	propiconazole	0.005	16	0
9	chlorantraniliprole	propiconazole	0.015	16	0
9	chlorantraniliprole	propiconazole	0.05	15	3
9	chlorantraniliprole	propiconazole	0.15	17	4
9	chlorantraniliprole	propiconazole	0.5	16	15
9	chlorantraniliprole	propiconazole	1.5	16	16
9	chlorantraniliprole	propiconazole	5	16	16
